# Supplementary material for: Genetic and endosymbiotic diversity of Greek populations of Philaenus spumarius, Philaenus signatus and Neophilaenus campestris, vectors of Xylella fastidiosa
Source: Sci Rep. 2021 Feb 12;11:3752. doi: 10.1038/s41598-021-83109-z (PMC7881138; doi:10.1038/s41598-021-83109-z)
Supplement: Supplementary file 2 — Supplementary Information 2. [file 41598_2021_83109_MOESM2_ESM.xlsx]

## Sheet: Table S1
	Article title: Genetic and endosymbiotic diversity of Greek populations of Philaenus spumarius, Philaenus signatus and Neophilaenus campestris, vectors of Xylella fastidiosa
	Authors' names: Despoina Ev. Kapantaidaki*, Spyridon Antonatos, Vasiliki Evangelou, Dimitrios P. Papachristos and Panagiotis Milonas
	Corresponding author: Despoina Ev. Kapantaidaki, Department of Entomology and Agricultural Zoology, Benaki Phytopathological Institute, 8 St. Delta str., Kifissia, Attica, Greece
	e-mail: d.kapantaidaki@bpi.gr
	Supplementary Table S1. Number of individuals presenting the different haplotypes detected in Philaenus spumarius, P. signatus and Neophilaenus campestris in the three molecular markers examined (COI, cytb, ITS2) (The number of individuals is indicated after the asterisk).
		P. spumarius					P. signatus					N. campestris
	Population code	COI	cytb	ITS2		Population code	COI	cytb	ITS2		Population code	COI	cytb	ITS2
	570	PSp_COI_H2*1, PSp_COI_H3*1, PSp_COI_H7*1, PSp_COI_H8*1, PSp_COI_H11*1, PSp_COI_H14*1, PSp_COI_H15*1, PSp_COI_H16*5	PSp_CYTB_H21*1, PSp_CYTB_H33*1, PSp_CYTB_H49*1, PSp_CYTB_H54*6, PSp_CYTB_H55*1	PSp_ITS_H3*12		543	PS_COI_H1*3, PS_COI_H2*2, PS_COI_H3*2	PS_CYTB_H4*1, PS_CYTB_H5*3, PS_CYTB_H5*3, PS_CYTB_H6*2	PS_ITS_H1*7		542	NC_COI_H6*1, NC_COI_H10*1, NC_COI_H13*13	NC_CYTB_H4*1, NC_CYTB_H7*1, NC_CYTB_H9*1, NC_CYTB_H12*2, NC_CYTB_H13*1, NC_CYTB_H14*1, NC_CYTB_H17*1, NC_CYTB_H19*1, NC_CYTB_H20*4, NC_CYTB_H21*1, NC_CYTB_H22*2	NC_ITS_H2*1, NC_ITS_H3*15, NC_ITS_H4*1
	540	PSp_COI_H5*1, PSp_COI_H16*9	PSp_CYTB_H25*1, PSp_CYTB_H37*1, PSp_CYTB_H39*2, PSp_CYTB_H43*1, PSp_CYTB_H48*1, PSp_CYTB_H50*4	PSp_ITS_H3*8		580	PS_COI_H1*3, PS_COI_H2*3	PS_CYTB_H3*3, PS_CYTB_H4*1	PS_ITS_H1*7		541	NC_COI_H1*1, NC_COI_H7*2, NC_COI_H8*1, NC_COI_H9*1, NC_COI_H13*3	NC_CYTB_H1*1, NC_CYTB_H2*1, NC_CYTB_H3*1, NC_CYTB_H6*1, NC_CYTB_H12*2, NC_CYTB_H16*1, NC_CYTB_H20*3	NC_ITS_H3*10, NC_ITS_H4*1
	539	PSp_COI_H9*1, PSp_COI_H16*3	PSp_CYTB_H29*1, PSp_CYTB_H53*2, PSp_CYTB_H54*1, PSp_CYTB_H57*1	PSp_ITS_H3*5		645	PS_COI_H1*4, PS_COI_H3*6	PS_CYTB_H1*1, PS_CYTB_H2*1, PS_CYTB_H4*3, PS_CYTB_H5*1, PS_CYTB_H6*2	PS_ITS_H1*10		556	NC_COI_H2*1, NC_COI_H3*1, NC_COI_H4*1, NC_COI_H5*1, NC_COI_H10*4, NC_COI_H11*3, NC_COI_H12*2, NC_COI_H13*1	NC_CYTB_H1*2, NC_CYTB_H8*1, NC_CYTB_H9*2, NC_CYTB_H10*1, NC_CYTB_H11*1, NC_CYTB_H16*1, NC_CYTB_H18*1, NC_CYTB_H20*10, NC_CYTB_H23*1	NC_ITS_H1*2, NC_ITS_H3*17, NC_ITS_H4*1
	545	PSp_COI_H14*3, PSp_COI_H16*7	PSp_CYTB_H20*1, PSp_CYTB_H26*1, PSp_CYTB_H28*1, PSp_CYTB_H34*1, PSp_CYTB_H38*1, PSp_CYTB_H40*1, PSp_CYTB_H41*1, PSp_CYTB_H16*1, PSp_CYTB_H49*1, PSp_CYTB_H52*1	PSp_ITS_H3*9							644	NC_COI_H6*5, NC_COI_H10*1, NC_COI_H12*2, NC_COI_H13*2	NC_CYTB_H1*1, NC_CYTB_H5*1, NC_CYTB_H10*1, NC_CYTB_H15*1, NC_CYTB_H20*7, NC_CYTB_H23*2	NC_ITS_H3*11, NC_ITS_H4*3
	546	PSp_COI_H4*1, PSp_COI_H14*2, PSp_COI_H16*5	PSp_CYTB_H44*1, PSp_CYTB_H16*2, PSp_CYTB_H15*1, PSp_CYTB_H49*1, PSp_CYTB_H53*2, PSp_CYTB_H54*2, PSp_CYTB_H56*1	PSp_ITS_H3*9
	548	PSp_COI_H6*1, PSp_COI_H14*2, PSp_COI_H16*6, PSp_COI_H18*1	PSp_CYTB_H35*1, PSp_CYTB_H42*1, PSp_CYTB_H45*1, PSp_CYTB_H47*2, PSp_CYTB_H54*5	PSp_ITS_H1*1, PSp_ITS_H3*9
	547	PSp_COI_H1*1, PSp_COI_H10*1, PSp_COI_H12*2, PSp_COI_H13*1, PSp_COI_H15*2, PSp_COI_H16*3	PSp_CYTB_H19*1, PSp_CYTB_H22*1, PSp_CYTB_H32*1, PSp_CYTB_H36*1, PSp_CYTB_H16*1, PSp_CYTB_H46*1, PSp_CYTB_H47*1, PSp_CYTB_H50*1, PSp_CYTB_H51*1, PSp_CYTB_H54*1	PSp_ITS_H3*9
	642	PSp_COI_H14*3, PSp_COI_H16*3, PSp_COI_H19*4, PSp_COI_H20*2	PSp_CYTB_H45*9	PSp_ITS_H2*1, PSp_ITS_H3*10, PSp_ITS_H4*1
	643	PSp_COI_H14*4, PSp_COI_H16*6, PSp_COI_H17*1	PSp_CYTB_H23*1, PSp_CYTB_H24*1, PSp_CYTB_H27*1, PSp_CYTB_H30*5, PSp_CYTB_H31*1, PSp_CYTB_H54*3	PSp_ITS_H3*12, PSp_ITS_H4*1
