# Supplementary material for: Genetic and endosymbiotic diversity of Greek populations of Philaenus spumarius, Philaenus signatus and Neophilaenus campestris, vectors of Xylella fastidiosa
Source: Sci Rep. 2021 Feb 12;11:3752. doi: 10.1038/s41598-021-83109-z (PMC7881138; doi:10.1038/s41598-021-83109-z)
Supplement: Supplementary file 3 — Supplementary Information 3. [file 41598_2021_83109_MOESM3_ESM.xlsx]

## Sheet: Φύλλο1
	Article title: Genetic and endosymbiotic diversity of Greek populations of Philaenus spumarius, Philaenus signatus and Neophilaenus campestris, vectors of Xylella fastidiosa
	Authors' names: Despoina Ev. Kapantaidaki*, Spyridon Antonatos, Vasiliki Evangelou, Dimitrios P. Papachristos and Panagiotis Milonas
	Corresponding author: Despoina Ev. Kapantaidaki, Department of Entomology and Agricultural Zoology, Benaki Phytopathological Institute, 8 St. Delta str., Kifissia, Attica, Greece
	e-mail: d.kapantaidaki@bpi.gr
	Supplementary Table S2. Genetic indices of COI, cytb and ITS2 sequences derived from Philaenus spumarius, P. signatus and Neophilaenus campestris populations from Greece.
Insect species	Sampling region	Population code	Genetic marker	N	H	Hd ± SD	Pi ± SD	PS	k	SVS	PIS	Tajima's D	Fu's Fs
P. spumarius	all regions		COI	87	20	0.68 ± 0.051	0.00254 ± 0.00033	21	1.17188	13	8	-2,13268 (P<0.05)	-18,243 (P<0.02)
P. spumarius	North Greece_Kavala	547	COI	10	6	0.889 ± 0.075	0.00327 ± 0.00067	6	1.5111	4	2	1,18946 (P>0.1)	2,605 (P>0.1)
P. spumarius	Central Greece	570, 545, 539, 546, 548, 642, 643	COI	67	15	0.68 ± 0.053	0.00256 ± 0.00036	17	1.18046	11	6	-1,99556 (P<0.05)	-10,612 (P<0.05)
P. spumarius	South Greece_Chania	540	COI	10	2	0.2 ± 0.154	0.00087 ± 0.00067	2	0.40000	2	0	-1,40085 (P>0.1)	0.586 (P>0.1)
P. spumarius	East Attica	570	COI	12	8	0.848 ± 0.104	0.00341 ± 0.00076	8	1.57576	7	1	-1.61799 (0.1>P>0.05)	-4,992(0.1>P>0.05)
P. spumarius	North Athens	545	COI	10	2	0.467 ± 0.132	0.00101 ± 0.00029	1	0.46667	0	1	0,8198 (P>0.1)	0.818 (P>0.1)
P. spumarius	Cephalonia	539	COI	4	2	0.5 ± 0.265	0.00108 ± 0.00057	1	0.5	1	0	-0.61237 (P>0.1)	0.172 (P>0.1)
P. spumarius	Aetolia-Acarnania_Kandila	546	COI	8	3	0.607 ± 0,164	0.00224 ± 0.00091	3	1.03571	2	1	-0.43142 (P>0.1)	0.268 (P>0.1)
P. spumarius	Aetolia-Acarnania_Floriada	548	COI	10	4	0.644 ± 0.152	0.00207 ± 0.00072	4	0.95556	3	1	-1,24468 (P>0.1)	-0.971 (P>0.1)
P. spumarius	Achaea	642	COI	12	4	0.803 ± 0.063	0.0039 ± 0.00053	4	1.80303	0	4	1,27047 (P>0.1)	0.679 (P>0.1)
P. spumarius	Corinthia	643	COI	11	3	0.618 ± 0.104	0.00189 ± 0.00062	3	0.87273	2	1	-0.50634 (P>0.1)	0.323 (P>0.1)
P. spumarius	all regions		cytB	86	41	0.935 ± 0.017	0.00387 ± 0.00027	42	3.0063	31	11	-2,15680 (P<0.05)	-42,484 (P<0.02)
P. spumarius	North Greece_Kavala	547	cytB	10	10	1 ± 0.045	0.00337 ± 0.00053	11	2.6222	9	2	-1,45806 (P>0.1)	-9,024 (P>0.1)
P. spumarius	Central Greece	570, 545, 539, 546, 548, 642, 643	cytB	66	29	0.905 ± 0.045	0.00386 ± 0.00032	32	2.998	22	10	-1,92306 (P<0.05)	-21,948 (P<0.02)
P. spumarius	South Greece_Chania	540	cytB	10	6	0.844 ± 0.103	0.00334 ± 0.00064	8	2.6	5	3	-0.34767 (P>0.1)	-1,164 (P>0.1)
P. spumarius	East Attica	570	cytB	10	5	0.667 ± 0.163	0.00231 ± 0.00081	9	1.8	9	0	-1,90129 (P<0.05)	-0.843 (P<0.02)
P. spumarius	North Athens	545	cytB	10	10	1 ± 0.045	0.00555 ± 0.00095	16	4.31111	11	5	-1,10059 (P>0.1)	-6,556 (P>0.1)
P. spumarius	Cephalonia	539	cytB	5	4	0.9 ± 0.161	0.00257 ± 0.00066	4	2	2	2	0.27345 (P>0.1)	-1,012 (P>0.1)
P. spumarius	Aetolia-Acarnania_Kandila	546	cytB	10	7	0.933 ± 0.062	0.00391 ± 0.00084	10	3.04444	4	6	-0.61494 (P>0.1)	-2,009 (P>0.1)
P. spumarius	Aetolia-Acarnania_Floriada	548	cytB	10	5	0.756 ± 0.13	0.002 ± 0.00077	7	1.55556	6	1	-1,57285 (0.1>P>0.05)	-1,181 (P>0.1)
P. spumarius	Achaea	642	cytB	9	1	-	0	0	-	0	0	-	-
P. spumarius	Corinthia	643	cytB	12	6	0.803 ± 0.096	0.00292 ± 0.0009	9	2.27273	5	4	-0.96364 (P>0.1)	-0.998 (P>0.1)
P. spumarius	all regions		ITS2	87	4	0.091 ± 0.043	0.00015 ± 0.00007	3	0.09248	2	1	-1,55935 (0.1>P>0.05)	-4,632 (0.1>P>0.05)
P. spumarius	North Greece_Kavala	547	ITS2	9	1	-	0	0	-	0	0	-	-
P. spumarius	Central Greece	570, 545, 539, 546, 548, 642, 643	ITS2	70	4	0.113 ±0.052	0.00018 ± 0.00008	3	0.11509	2	1	-1,57187 (0.1>P>0.05)	-4,191 (P>0.1)
P. spumarius	South Greece_Chania	540	ITS2	8	1	-	0	0	-	0	0	-	-
P. spumarius	East Attica	570	ITS2	12	1	-	0	0	-	0	0	-	-
P. spumarius	North Athens	545	ITS2	9	1	-	0	0	-	0	0	-	-
P. spumarius	Cephalonia	539	ITS2	5	1	-	0	0	-	0	0	-	-
P. spumarius	Aetolia-Acarnania_Kandila	546	ITS2	9	1	-	0	0	-	0	0	-	-
P. spumarius	Aetolia-Acarnania_Floriada	548	ITS2	10	2	0.2 ± 0.154	0.00031 ± 0.00024	1	0.2	1	0	-1,11173 (P>0.1)	-0.339 (P>0.1)
P. spumarius	Achaea	642	ITS2	12	3	0.318 ± 0.164	0.00052 ± 0.00029	2	0.33333	2	0	1,145138 (P>0.1)	-1,325 (P>0.1)
P. spumarius	Corinthia	643	ITS2	13	2	0.154 ± 0.126	0.00024 ±0.0002	1	0.15385	1	0	-1,14915 (P>0.1)	-0,537 (P>0.1)
P. signatus	all regions		COI	23	3	0.672 ± 0.045	0.00318 ± 0.00019	3	1.502	0	3	2,16156 (P<0.05)	2,481 (P>0.1)
P. signatus	Cephalonia_Livadi	543	COI	7	3	0.762 ± 0.115	0.00343 ± 0.0006	3	1.61905	0	3	1,45904 (P>0.1)	0.904 (P>0.1)
P. signatus	Cephalonia_Damoulianata	580	COI	6	2	0.6 ± 0.129	0.00254 ± 0.00055	2	1.2	0	2	1,75324 (P>0.1)	1,938 (P>0.1)
P. signatus	Corinthia	645	COI	10	2	0.533 ± 0.095	0.00339 ± 0.0006	3	1.6	0	3	1,83053 (0.1>P>0.05)	3,338 (P>0.1)
P. signatus	all regions		cytB	18	6	0.837 ± 0.045	0.00191 ± 0.00034	6	1.4902	4	2	-0.47982 (P>0.1)	-1,275 (P>0.1)
P. signatus	Cephalonia_Livadi	543	cytB	6	3	0.733 ± 0.155	0.0012 ± 0.00033	2	0.93333	1	1	0.31063 (P>0.1)	-0.304 (P>0.1)
P. signatus	Cephalonia_Damoulianata	580	cytB	4	2	0.5 ± 0.265	0.00064 ± 0.00034	1	0.5	1	0	-0.61237 (P>0.1)	0.172 (P>0.1)
P. signatus	Corinthia	645	cytB	8	5	0.857 ± 0.108	0.00252 ± 0.00068	6	1.9643	4	2	-0.70456 (P>0.1)	-1,191 (P>0.1)
N. campestris	all regions		COI	47	13	0.805 ± 0.048	0.00326 ± 0.00042	10	1.4764	3	7	-1,36526 (P>0.1)	-7,103 (P>0.1)
N. campestris	Εast Attica_Vravrona	542	COI	15	3	0.257 ± 0.142	0.00084 ± 0.00049	2	0.38095	1	1	-1,00161 (P>0.1)	-0.918 (P>0.1)
N. campestris	Εast Attica_Spata	541	COI	8	5	0.857 ± 0.108	0.00449 ± 0.00138	6	2.03571	4	2	-1,17043 (P>0.1)	-1,113 (P>0.1)
N. campestris	Corinthia	556	COI	14	8	0.89 ± 0.060	0.0041 ± 0.0005	7	1.85714	3	4	-0.57671 (P>0.1)	-3,622 (P>0.1)
N. campestris	Achaea	644	COI	10	4	0.773 ± 0.120	0.00319 ± 0.00055	3	1.4444	0	3	-1,30277 (P>0.1)	-0.109 (P>0.1)
N. campestris	all regions		cytB	59	23	0.826 ± 0.048	0.00336 ± 0.00038	22	2.6166	12	10	-1,49096 (P>0.1)	-14,899 (P<0.05)
N. campestris	Εast Attica_Vravrona	542	cytB	16	11	0.933 ± 0.048	0.00381 ± 0.00082	14	2.96667	7	7	-1,15439 (P>0.1)	-5,297 (P>0.1)
N. campestris	Εast Attica_Spata	541	cytB	10	7	0.911 ± 0.077	0.00363 ± 0.00087	11	2.82222	7	4	-1,22774 (P>0.1)	-2,222 (P>0.1)
N. campestris	Corinthia	556	cytB	20	9	0.753 ± 0.099	0.00326 ± 0.00058	10	2.53684	4	6	-0.34967 (P>0.1)	-2,365 (P>0.1)
N. campestris	Achaea	644	cytB	13	6	0.718 ± 0.128	0.00293 ± 0.00071	6	2.2821	1	5	0.66572 (P>0.1)	-0.792 (P>0.1)
N. campestris	all regions		ITS2	62	4	0.263 ± 0.070	0.00043 ± 0.00012	3	0.2734	1	2	-1,12711 (P>0.1)	-2,098 (P>0.1)
N. campestris	East Attica_Vravrona	542	ITS2	17	3	0.228 ± 0.129	0.00037 ± 0.00022	2	0.23529	2	0	-1,50358 (P>0.1)	-1,68 (P>0.1)
N. campestris	East Attica_Spata	541	ITS2	11	2	0.182 ± 0.144	0.00028 ± 0.00023	1	0.18182	1	0	-1,1285 (P>0.1)	-0.410 (P>0.1)
N. campestris	Corinthia	556	ITS2	20	3	0.279 ± 0.123	0.00045 ± 0.00021	2	0.28947	1	1	-1,1407 (P>0.1)	-1,206 (P>0.1)
N. campestris	Achaea	644	ITS2	14	2	0.363 ± 0.13	0.00057 ± 0.0002	1	0.36264	0	1	0.3244 (P>0.1)	0.643 (P>0.1)
N; number of sequences
H; number of haplotypes
Hd; haplotype diversity
Pi; nucleotide diversity
PS; number of variable polymorphic sites
K; average number of nucleotide differences
SVS; average number of singleton variable sites
PIS; average number of parsimony informative sites
