# Supplementary material for: Genetic and endosymbiotic diversity of Greek populations of Philaenus spumarius, Philaenus signatus and Neophilaenus campestris, vectors of Xylella fastidiosa
Source: Sci Rep. 2021 Feb 12;11:3752. doi: 10.1038/s41598-021-83109-z (PMC7881138; doi:10.1038/s41598-021-83109-z)
Supplement: Supplementary file 4 — Supplementary Information 4. [file 41598_2021_83109_MOESM4_ESM.xlsx]

## Sheet: Table S2
	Article title: Genetic and endosymbiotic diversity of Greek populations of Philaenus spumarius, Philaenus signatus and Neophilaenus campestris, vectors of Xylella fastidiosa
	Authors' names: Despoina Ev. Kapantaidaki*, Spyridon Antonatos, Vasiliki Evangelou, Dimitrios P. Papachristos and Panagiotis Milonas
	Corresponding author: Despoina Ev. Kapantaidaki, Department of Entomology and Agricultural Zoology, Benaki Phytopathological Institute, 8 St. Delta str., Kifissia, Attica, Greece
	e-mail: d.kapantaidaki@bpi.gr
	Supplementary Table S3. Published sequences for COI, cytB and ITS2 used in the phylogenetic analysis of Philaenus spumarius, P. signatus and Neophilaenus campestris
	Molecular Marker	Insect species	Accession Number	Region	Reference
	ITS2	P. spumarius	KP410337	Turkey	Maryanska-Nadachowska et al, 2015
		P. spumarius	KP410338	Iran	Maryanska-Nadachowska et al, 2015
		P. spumarius	FJ560715	France	Maryanska-Nadachowska et al, 2010
		P. signatus	FJ560710	Greece	Maryanska-Nadachowska et al, 2010
		N. campestris	KP410336	Carpathian basin	Maryanska-Nadachowska et al, 2015
		P. arslani	FJ560711	Lebanon	Maryanska-Nadachowska et al, 2010
		P. italosignus	FJ560708	Sicily	Maryanska-Nadachowska et al, 2010
		P. loukasi	FJ560712	Greece	Maryanska-Nadachowska et al, 2010
		P. maghresignus	FJ560714	Spain	Maryanska-Nadachowska et al, 2010
		P. tarifa	FJ560709	Spain	Maryanska-Nadachowska et al, 2010
		P. tesselatus	FJ560713	Portugal	Maryanska-Nadachowska et al, 2010
	cytb	P. spumarius	KF280603	Finland	Rodrigues et al, 2014
		P. spumarius	KF280604	Turkey, Belgium	Rodrigues et al, 2014
		P. spumarius	KF280605	Finland	Rodrigues et al, 2014
		P. spumarius	KF280606	Portugal, Sicily, USA	Rodrigues et al, 2014
		P. spumarius	KF280607	Portugal	Rodrigues et al, 2014
		P. spumarius	KF280608	Portugal	Rodrigues et al, 2014
		P. spumarius	KF280609	Portugal	Rodrigues et al, 2014
		P. spumarius	KF280610	Portugal	Rodrigues et al, 2014
		P. spumarius	KF280611	Portugal Spain	Rodrigues et al, 2014
		P. spumarius	KF280612	Spain	Rodrigues et al, 2014
		P. spumarius	KF280613	USA	Rodrigues et al, 2014
		P. spumarius	KF280614	UK, Canada	Rodrigues et al, 2014
		P. spumarius	KF280615	Azores	Rodrigues et al, 2014
		P. spumarius	KF280616	Iberian Peninsula	Rodrigues et al, 2014
		P. spumarius	KF280617	Spain	Rodrigues et al, 2014
		P. spumarius	KF280618	Turkey	Rodrigues et al, 2014
		P. spumarius	KF280619	Turkey	Rodrigues et al, 2014
		P. spumarius	KF280620	Turkey	Rodrigues et al, 2014
		P. spumarius	HQ444314	Alps	Maryanska-Nadachowska et al, 2012
		P. spumarius	HQ444354	Crimea	Maryanska-Nadachowska et al, 2012
		P. spumarius	HQ444309	France	Maryanska-Nadachowska et al, 2012
		P. spumarius	HQ444361	Georgia	Maryanska-Nadachowska et al, 2012
		P. spumarius	HQ444332	Greece	Maryanska-Nadachowska et al, 2012
		P. spumarius	HQ444316	Italy	Maryanska-Nadachowska et al, 2012
		P. spumarius	HQ444348	Kunashir	Maryanska-Nadachowska et al, 2012
		P. spumarius	HQ444337	Lebanon	Maryanska-Nadachowska et al, 2012
		P. spumarius	HQ444366	Norway	Maryanska-Nadachowska et al, 2012
		P. spumarius	HQ444351	Sachalin	Maryanska-Nadachowska et al, 2012
		P. spumarius	HQ444384	Ukraine	Maryanska-Nadachowska et al, 2012
		P. spumarius	KC793223	Carpathian basin	Lis et al, 2014
		P. spumarius	KR410359	Iran	Maryanska-Nadachowska et al, 2015
		P. spumarius	KR410348	Kunashir	Maryanska-Nadachowska et al, 2015
		P. spumarius	KP410341	Turkey	Maryanska-Nadachowska et al, 2015
		P. signatus	FJ664099	Greece	Maryanska-Nadachowska et al, 2012
		N. campestris	KP410340	Carpathian basin	Maryanska-Nadachowska et al, 2015
		Neophilaenus sp.	KP410339	Turkey	Maryanska-Nadachowska et al, 2015
		P. italosignus	FJ664097	Sicily	Maryanska-Nadachowska et al, 2010
	COI	Neophilaenus sp.	HM031394	Portugal	Seabra et al, 2010
		N. campestris	MK188544	Corsica	Albre &Gibernau, 2019
		N. campestris	MK816312	Corsica	Albre &Gibernau, 2019
		N. lineatus	KR031827	Canada	Gwiazdowski et al, 2015
		P. signatus	FJ516390	Greece	Maryanska-Nadachowska et al, 2010
	References
	Maryańska-Nadachowska, A., Drosopoulos, S., Lachowska, D., Kajtoch, Ł. & Kuznetsova, V. G. Molecular phylogeny of the Mediterranean species of Philaenus (Hemiptera: Auchenorrhyncha: Aphrophoridae) using mitochondrial and nuclear DNA sequences. System. Entomol. 35, 318–328 (2010).
	Seabra, S. G. et al. Molecular phylogeny and DNA barcoding in the meadow-spittlebug Philaenus spumarius (Hemiptera, Cercopidae) and its related species. Mol. Phylogenet. Evol. 56, 462-467 (2010).
	Maryańska-Nadachowska, A., Kajtoch, Ł. & Lachowska, D. Genetic diversity of Philaenus spumarius and P. tesselatus (Hemiptera: Aphrophoridae): implications for evolution and taxonomy. System. Entomol. 37, 55–64 (2012).
	Lis, A., Maryańska-Nadachowska, A., Lachowska-Cierlik, D. & Kajtoch, K. The secondary contact zone of phylogenetic lineages of the spittlebug Philaenus spumarius: an example of incomplete allopatric speciation. J. Insect Sci. 14 (1), 219 (2014).
	Rodrigues, A. S. B. et al. New Mitochondrial and Nuclear Evidences Support Recent Demographic Expansion and an Atypical Phylogeographic Pattern in the Spittlebug Philaenus spumarius (Hemiptera, Aphrophoridae). PLoS ONE 9(6), e98375 (2014).
	Maryańska-Nadachowska, A., Sanaei, E. & Kajtoch, Ł. High genetic diversity in southwest Asian populations of Philaenus spumarius (Hemiptera: Auchenorrhyncha). Zool. Middle East 61(3), 1-9 (2015)
	Gwiazdowski, R.A., Foottit, R.G., Maw, H.E.L., Hebert, P.D.N. The Hemiptera (Insecta) of Canada: Constructing a Reference Library of DNA Barcodes. PLoS ONE 10(4), e0125635 (2015).
	Albre, J. & Gibernau, M. Diversity and temporal variations of the Hemiptera Auchenorrhyncha fauna in the Ajaccio region (France, Corsica). Ann. Société Entomol. Fr. 55(6), 497-508 (2019).
