# Supplementary material for: Genetic and endosymbiotic diversity of Greek populations of Philaenus spumarius, Philaenus signatus and Neophilaenus campestris, vectors of Xylella fastidiosa
Source: Sci Rep. 2021 Feb 12;11:3752. doi: 10.1038/s41598-021-83109-z (PMC7881138; doi:10.1038/s41598-021-83109-z)
Supplement: Supplementary file 5 — Supplementary Information 5. [file 41598_2021_83109_MOESM5_ESM.xlsx]

## Sheet: Table S3
	Article title: Genetic and endosymbiotic diversity of Greek populations of Philaenus spumarius, Philaenus signatus and Neophilaenus campestris, vectors of Xylella fastidiosa
	Authors' names: Despoina Ev. Kapantaidaki*, Spyridon Antonatos, Vasiliki Evangelou, Dimitrios P. Papachristos and Panagiotis Milonas
	Corresponding author: Despoina Ev. Kapantaidaki, Department of Entomology and Agricultural Zoology, Benaki Phytopathological Institute, 8 St. Delta str., Kifissia, Attica, Greece
	e-mail: d.kapantaidaki@bpi.gr
	Supplementary Table S4. List of primers used in this study.
	Amplified gene / region	Primers	Sequences (5' - 3')	Annealing (oC)	Amplicon size (bp)
	Cytochrome Oxidase I (COI)	C1-J-1718	GGAGGATTTGGAAATTGATTAGTTCC	50	453-472
		C1-N-2191	CCCGGTAAAATTAAAATATAAACTTC
	Cytochrome b (cytb)	CB-J-10747	TGTCGAGATGTAAATTATGGNTG	50	778-780
		CB-N-11526	TTCAACTGGTCGRGCTCCAATYCA
	Internal Transcribed Spacer 2 (ITS2)	CAS5p8sFc	GCGAACATCGACAAGTCGAACGCACAT	50	629-645
		CAS28SB1d	TTGTTTTCCTCCGCTTATTAATATGCTTAA
	Arsenophonus (23S rRNA)	Ars23S.1	CGTTTGATGAATTCATAGTCAAA	58	535
		Ars23S.2	GGTCCTCCAGTTAGTGTTACCCAAC
	Hamiltonella (16S rRNA)	Ham_F	TGAGTAAAGTCTGGAATCTGG	60	694
		Ham_R	AGTTCAAGACCGCAACCTC
	Rickettsia (16S rRNA)	RB_F	GCTCAGAACGAACGCTATC	60	926
		RB_R	GAAGGAAAGCATCTCTGC
	Cardinium (16S rRNA)	CFB_F	GCGGTGTAAAATGAGCGTG	58	400
		CFB_R	ACCTMTTCTTAACTCAAGCCT
	Wolbachia (gatB)	gatB_F1	GAKTTAAAYCGYGCAGGBGTT	54	471
		gatB_R1	TGGYAAYTCRGGYAAAGATGA
	Wolbachia (coxA)	coxA_F1	TTGGRGCRATYAACTTTATAG	54	487
		coxA_R1	CTAAAGACTTTKACRCCAGT
	Wolbachia (hcpA)	hcpA_F1	GAAATARCAGTTGCTGCAAA	54	515
		hcpA_R1	GAAAGTYRAGCAAGYTCTG
	Wolbachia (ftsZ)	ftsZ_F1	ATYATGGARCATATAAARGATAG	54	524
		ftsZ_R1	TCRAGYAATGGATTRGATAT
	Wolbachia (fbpA)	fbpA_F1	GCTGCTCCRCTTGGYWTGAT	59	509
		fbpA_R1	CCRCCAGARAAAAYYACTATTC
